# Supplementary material for: Artificial Intelligence-Based Prognostic Model for Urologic Cancers: A SEER-Based Study
Source: Cancers (Basel). 2022 Jun 26;14(13):3135. doi: 10.3390/cancers14133135 (PMC9264864; doi:10.3390/cancers14133135)
Supplement: Supplementary file 1 [file cancers-14-03135-s001.zip]

Archive with 1 entries (1 files):
- cancers-1758834-SI.pdf
